# Supplementary material for: Impact of Myopia Control Spectacle Lenses on Visual Functions in Young Adults: A Comprehensive Evaluation
Source: J Clin Med. 2026 Apr 28;15(9):3362. doi: 10.3390/jcm15093362 (PMC13163369; doi:10.3390/jcm15093362)
Supplement: Supplementary file 1 [file jcm-15-03362-s001.zip]

Archive with 1 entries (1 files):
- jcm-4246264-supplementary.pdf
